# Supplementary material for: Impact of Oncogenic Changes in p53 and KRAS on Macropinocytosis and Ferroptosis in Colon Cancer Cells and Anticancer Efficacy of Niclosamide with Differential Effects on These Two Processes
Source: Cells. 2024 May 30;13(11):951. doi: 10.3390/cells13110951 (PMC11171492; doi:10.3390/cells13110951)
Supplement: Supplementary file 1 [file cells-13-00951-s001.zip]

Archive with 1 entries (1 files):
- cells-2966804-supplementary.pdf
